# Supplementary material for: The Tarantula Toxin ω-Avsp1a Specifically Inhibits Human CaV3.1 and CaV3.3 via the Extracellular S3-S4 Loop of the Domain 1 Voltage-Sensor
Source: Biomedicines. 2022 May 4;10(5):1066. doi: 10.3390/biomedicines10051066 (PMC9138389; doi:10.3390/biomedicines10051066)
Supplement: Supplementary file 1 [file biomedicines-10-01066-s001.zip]

Archive with 1 entries (1 files):
- biomedicines-1679530-supplementary.pdf
